# Supplementary material for: Artificial Intelligence and Computer Vision in Low Back Pain: A Systematic Review
Source: Int J Environ Res Public Health. 2021 Oct 17;18(20):10909. doi: 10.3390/ijerph182010909 (PMC8535895; doi:10.3390/ijerph182010909)
Supplement: Supplementary file 1 [file ijerph-18-10909-s001.zip]

Archive with 1 entries (1 files):
- ijerph-1392391-SM.pdf
